# Supplementary material for: Genome-wide microhomologies enable precise template-free editing of biologically relevant deletion mutations
Source: Nat Commun. 2019 Oct 24;10:4856. doi: 10.1038/s41467-019-12829-8 (PMC6813315; doi:10.1038/s41467-019-12829-8)
Supplement: Supplementary file 4 — Source Data [file 41467_2019_12829_MOESM4_ESM.xlsx]

## Sheet: Figure 2d
Figure 2d
	Replicate	Cell type	Target	Indel ratio (%)
	RI	1383D6	ADGRG1	44
	RII	1383D6	ADGRG1	40.7
	RIII	1383D6	ADGRG1	49
	RI	1383D6	ALAS2	41.6
	RII	1383D6	ALAS2	45
	RIII	1383D6	ALAS2	36.5
	RIII	1383D6	ALAS2	31.2
	RI	1383D6	ALAS2	53.9
	RII	1383D6	ALAS2	23.1
	RI	1383D6	DYSF	11.2
	RII	1383D6	DYSF	7.8
	RIII	1383D6	DYSF	11.2
	RI	1383D6	FECH	8.2
	RII	1383D6	FECH	14.8
	RIII	1383D6	FECH	13.2
	RI	1383D6	GLA-minus	15.5
	RII	1383D6	GLA-minus	18.5
	RIII	1383D6	GLA-minus	12.8
	RI	1383D6	GLA-plus	49.2
	RII	1383D6	GLA-plus	42.5
	RIII	1383D6	GLA-plus	40.6
	RI	1383D6	KDM6A	10.3
	RII	1383D6	KDM6A	10.4
	RIII	1383D6	KDM6A	6.5
	RI	1383D6	MECP2	16.9
	RII	1383D6	MECP2	17.7
	RIII	1383D6	MECP2	17.3
	RI	H1	ADGRG1	27.4
	RII	H1	ADGRG1	35.8
	RIII	H1	ADGRG1	24
	RI	H1	ALAS2	23.2
	RII	H1	ALAS2	26.7
	RIII	H1	ALAS2	16.7
	RIII	H1	ALAS2	17.4
	RI	H1	ALAS2	26.7
	RII	H1	ALAS2	16.1
	RI	H1	DYSF	5.8
	RII	H1	DYSF	6.5
	RIII	H1	DYSF	4.3
	RI	H1	FECH	4.7
	RII	H1	FECH	7.1
	RIII	H1	FECH	8
	RI	H1	GLA-minus	7
	RII	H1	GLA-minus	12.2
	RIII	H1	GLA-minus	8.7
	RI	H1	GLA-plus	28.3
	RII	H1	GLA-plus	26
	RIII	H1	GLA-plus	22
	RI	H1	KDM6A	0
	RII	H1	KDM6A	8.3
	RIII	H1	KDM6A	0
	RI	H1	MECP2	11.1
	RII	H1	MECP2	11.8
	RIII	H1	MECP2	5.6

## Sheet: Figure 2e
Figure 2e
	Replicate	Cell type	Target	MMEJ ratio
	RI	1383D6	ADGRG1	1
	RII	1383D6	ADGRG1	1
	RIII	1383D6	ADGRG1	1
	RI	1383D6	ALAS2	0.841346
	RII	1383D6	ALAS2	0.895556
	RIII	1383D6	ALAS2	0.841096
	RIII	1383D6	ALAS2	0.932692
	RI	1383D6	ALAS2	0.801484
	RII	1383D6	ALAS2	0.952381
	RI	1383D6	DYSF	0.839286
	RII	1383D6	DYSF	1
	RIII	1383D6	DYSF	1
	RI	1383D6	FECH	0.829268
	RII	1383D6	FECH	0.743243
	RIII	1383D6	FECH	0.727273
	RI	1383D6	GLA-minus	0.935484
	RII	1383D6	GLA-minus	0.902703
	RIII	1383D6	GLA-minus	1
	RI	1383D6	GLA-plus	0.772358
	RII	1383D6	GLA-plus	0.821176
	RIII	1383D6	GLA-plus	0.79803
	RI	1383D6	KDM6A	0.203883
	RII	1383D6	KDM6A	0.326923
	RIII	1383D6	KDM6A	0.353846
	RI	1383D6	MECP2	0.846154
	RII	1383D6	MECP2	0.864407
	RIII	1383D6	MECP2	0.83815
	RI	H1	ADGRG1	1
	RII	H1	ADGRG1	1
	RIII	H1	ADGRG1	1
	RI	H1	ALAS2	0.831897
	RII	H1	ALAS2	0.913858
	RIII	H1	ALAS2	0.946108
	RIII	H1	ALAS2	0.91954
	RI	H1	ALAS2	0.801498
	RII	H1	ALAS2	0.925466
	RI	H1	DYSF	1
	RII	H1	DYSF	1
	RIII	H1	DYSF	1
	RI	H1	FECH	1
	RII	H1	FECH	0.760563
	RIII	H1	FECH	0.7375
	RI	H1	GLA-minus	1
	RII	H1	GLA-minus	0.893443
	RIII	H1	GLA-minus	1
	RI	H1	GLA-plus	0.756184
	RII	H1	GLA-plus	0.696154
	RIII	H1	GLA-plus	0.795455
	RI	H1	KDM6A	0
	RII	H1	KDM6A	0.253012
	RIII	H1	KDM6A	0
	RI	H1	MECP2	0.702703
	RII	H1	MECP2	0.737288
	RIII	H1	MECP2	1

## Sheet: Figure 4h
Figure 4h
	Replicate 1		Median PPIX fluorescence intensity
			5-ALA (mM)
		Cell type	0	0.025	0.05	0.075	0.1	0.25	0.5
		1383D6	0.176	0.198286	0.286286	0.337714	0.403429	0.971429	1
		FECH-B8	0.190857	0.205143	0.300571	0.396571	0.513714	1.18286	1.35429
		FECH-C8	0.168571	0.212571	0.278857	0.374286	0.499429	1.09143	1.36571
		FECH-E8	0.168571	0.212571	0.308	0.374286	0.484571	1.01143	1.29143
	Replicate 2		Median PPIX fluorescence intensity
			5-ALA (mM)
		Cell type	0	0.025	0.05	0.075	0.1	0.25	0.5
		1383D6	0.215084	0.200559	0.243575	0.301117	0.387709	0.798883	1
		FECH-B8	0.243575	0.207821	0.265363	0.351397	0.502235	1.13966	1.34637
		FECH-C8	0.222346	0.200559	0.258101	0.330168	0.495531	1.09497	1.30168
		FECH-E8	0.243575	0.200559	0.265363	0.344134	0.51676	1.02235	1.21229
	Replicate 3		Median PPIX fluorescence intensity
			5-ALA (mM)
		Cell type	0	0.025	0.05	0.075	0.1	0.25	0.5
		1383D6	0.213988	0.225595	0.25625	0.297619	0.389881	0.78869	1
		FECH-B8	0.221726	0.248512	0.309524	0.386905	0.505952	1.08036	1.39286
		FECH-C8	0.217857	0.240774	0.306548	0.383929	0.526786	1.08929	1.42857
		FECH-E8	0.229464	0.244643	0.324405	0.410714	0.556548	1.09821	1.3006

## Sheet: Supplementary Figure 2b
Supplementary Figure 2b
				% of Sequences
	Replicate	Cell type	Target	-15	-14	-13	-12	-11	-10	-9	-8	-7	-6	-5	-4	-3	-2	-1	0	1	2	3	4	5
	RI	1383D6	GLA-14bp	0	2.1	0	0	0	0	25.3	0	0	0	9.1	0	0	0	0	40.1	17.5	0	0	0	0
	RII	1383D6	GLA-14bp	0	2.2	0	0	0	0	23.9	0	0	0	8.1	0	0	0	0	44.8	16.4	0	0	0	0
	RIII	1383D6	GLA-14bp	0	2.6	0	0	0	0	23.2	0	0	0	8.1	0	0	2.1	0	44.2	17.5	0	0	0	0
	RI	H1	GLA-14bp	0	1.2	0	0	0	0	11.8	0	0	0	5.4	0	0	0	0	71.1	8.3	0	0	0	0
	RII	H1	GLA-14bp	0	1.4	0	0	0	0	13.6	0	0	0	5.1	0	0	1.5	0	64.4	11.5	0	0	0	0
	RIII	H1	GLA-14bp	0	2.3	0	0	0	0	20.9	0	0	0	9	0	0	0	0	55.5	9.6	0	0	0	0

## Sheet: Supplementary Figure 7c
Supplementary Figure 7c
	Replicate	Cell type	Target	Indel ratio (%)
	RI	1383D6	COL1A	30.3
	RII	1383D6	COL1A	18.4
	RIII	1383D6	COL1A	21.9
	RI	1383D6	KMT2D	3.3
	RII	1383D6	KMT2D	3.1
	RIII	1383D6	KMT2D	1.6
	RI	1383D6	TTN	6.2
	RII	1383D6	TTN	2.6
	RIII	1383D6	TTN	3.7
	RI	1383D6	PCNT	3.6
	RII	1383D6	PCNT	0
	RIII	1383D6	PCNT	3.1
	RI	1383D6	NCF2	30.1
	RII	1383D6	NCF2	22.9
	RIII	1383D6	NCF2	25
	RI	1383D6	FLNA	23
	RII	1383D6	FLNA	9.8
	RIII	1383D6	FLNA	11.8
	RI	1383D6	SOX10	0.9
	RII	1383D6	SOX10	0
	RIII	1383D6	SOX10	3.6
	RI	1383D6	TSC2_dist7	7.6
	RII	1383D6	TSC2_dist7	4.3
	RIII	1383D6	TSC2_dist7	9
	RI	1383D6	RYR1	1.2
	RII	1383D6	RYR1	0.8
	RIII	1383D6	RYR1	1.8
	RI	1383D6	TSC2_dist10	1.9
	RII	1383D6	TSC2_dist10	2.3
	RIII	1383D6	TSC2_dist10	2.4
	RI	1383D6	CCR5-He	6.8
	RII	1383D6	CCR5-He	4.1
	RIII	1383D6	CCR5-He	3.1
	RI	1383D6	CCR5-Ye	4
	RII	1383D6	CCR5-Ye	2.8
	RIII	1383D6	CCR5-Ye	1.2

## Sheet: Supplementary Figure 7d
Supplementary Figure 7d
	Replicate	Cell type	Target	MMEJ ratio
	RI	1383D6	COL1A	0.181518
	RII	1383D6	COL1A	0.222826
	RIII	1383D6	COL1A	0.214612
	RI	1383D6	KMT2D	0
	RII	1383D6	KMT2D	0
	RIII	1383D6	KMT2D	0
	RI	1383D6	TTN	0
	RII	1383D6	TTN	0
	RIII	1383D6	TTN	0
	RI	1383D6	PCNT	0.722222
	RII	1383D6	PCNT	0
	RIII	1383D6	PCNT	0.677419
	RI	1383D6	NCF2	0.162791
	RII	1383D6	NCF2	0.257642
	RIII	1383D6	NCF2	0.216
	RI	1383D6	FLNA	0.673913
	RII	1383D6	FLNA	0.693878
	RIII	1383D6	FLNA	0.5
	RI	1383D6	SOX10	1
	RII	1383D6	SOX10	0
	RIII	1383D6	SOX10	0
	RI	1383D6	TSC2_dist7	1
	RII	1383D6	TSC2_dist7	1
	RIII	1383D6	TSC2_dist7	0.722222
	RI	1383D6	RYR1	1
	RII	1383D6	RYR1	0
	RIII	1383D6	RYR1	0.5
	RI	1383D6	TSC2_dist10	0
	RII	1383D6	TSC2_dist10	0.478261
	RIII	1383D6	TSC2_dist10	0.791667
	RI	1383D6	CCR5-He	0
	RII	1383D6	CCR5-He	0
	RIII	1383D6	CCR5-He	0
	RI	1383D6	CCR5-Ye	0
	RII	1383D6	CCR5-Ye	0
	RIII	1383D6	CCR5-Ye	0
